# Supplementary material for: Bioengineered Chitosan–Collagen–Honey Sponges: Physicochemical, Antibacterial, and In Vitro Healing Properties for Enhanced Wound Healing and Infection Control
Source: Polymers (Basel). 2025 Aug 31;17(17):2379. doi: 10.3390/polym17172379 (PMC12431070; doi:10.3390/polym17172379)
Supplement: Supplementary file 1 [file polymers-17-02379-s001.zip]

Archive with 1 entries (1 files):
- polymers-3736066-supplementary.pdf
